# Supplementary material for: “Please listen to me”: A cross-sectional study of experiences of seniors and their caregivers making housing decisions
Source: PLoS One. 2018 Aug 30;13(8):e0202975. doi: 10.1371/journal.pone.0202975 (PMC6117007; doi:10.1371/journal.pone.0202975)
Supplement: S1 File — (XLSX) [file pone.0202975.s001.xlsx]

## Sheet: QP-1 Patient
N°	Code_Patient	Équipe	DateQuestionnaire	Q1B_Sexe	Q1C_Statut Civil	Q1C_Specifiez statut civil	Q1D_Scolarite	Q1D_Specifiez scolarite	Q1E_Annes postsecondaires	Q1E_Personnes Menage	Q1E_Lien parente	Q1F_Revenu Familial	Q2_Decision	Q2_Specifiez decision	Q2_DateDecision	Q3_ChoixPrefere	Q3_Specifiez choix	Q4_RoleAssume	Q5_Guide Familial	Q6a	Q6b	Q6c	Q6d	Q6e	Q6f	Q6g	Q6h	Q6i	Q6j	Q6k	Q6l	Q6m	Q6n	Q7a	Q7b	Q7c	Q7d	Q7e	Q7f	Q7g	Q7h	Q7i	Q7j	Q7k	Q7l	Q7m	Q7n	Q7o	Q7p
36	P001-E01	E01	2014-11-17	Feminin	Veuf		Primaire		0	1		Entre 15000 et 29999	c)Prive avec services		2014-06-16	a)Domicile		c)Ensemble	Non	non	oui	non	non	non	oui	oui	non	non	non	oui	non	non	non	1	1	2	1	1	1	2	2	2	2	2	2	2	2	2	2
32	P001-E02	E02	2014-11-21	Feminin	Veuf		Primaire		0	20	locataire	Entre 15000 et 29999	c)Prive avec services		2014-05-25	a)Domicile		a)Moi seul	Non	non	oui	non	non	non	non	non	non	non	non	non	non	non	non	2	2	2	2	1	1	2	2	2	2	2	1	2	2	1	1
33	P002-E02	E02	2014-11-27	Feminin	Veuf		Primaire		9999	22	résidents	Entre 15000 et 29999	c)Prive avec services		2014-08-15	c)Prive avec services		b)Moi-prof	Non	oui	non	non	non	non	non	non	non	non	non	non	non	non	non	1	1	2	1	1	1	1	1	1	1	1	1	1	1	1	1
34	P003-E02	E02	2014-11-28	Feminin	Veuf		Primaire		0	30	résidents	Entre 15000 et 29999	e)Autre	ressources intermédiaires	2014-08-30	d)CHSLD		d)Prof-moi	Non	non	oui	non	non	non	non	non	oui	non	oui	non	non	non	non	4	4	4	2	1	3	2	2	4	2	2	2	2	2	2	2
35	P005-E02	E02	2014-12-18	Feminin	Marie/conjoint		Autre	Brevet supérieur (13 ans de scolarité) + Certificat en théologie	1	2	conjoint	Entre 15000 et 29999	a)Domicile		2014-10-15	a)Domicile		a)Moi seul	Ne me souviens pas	non	oui	oui	non	non	non	non	9999	oui	non	oui	non	oui	non	2	2	3	2	4	1	1	1	1	1	1	1	2	4	1	1
42	P003-E03	E03	2015-01-19	Feminin	Veuf		Primaire		0	1		Entre 15000 et 29999	c)Prive avec services		2014-09-01	c)Prive avec services		a)Moi seul	Non	non	oui	non	non	non	non	non	non	non	non	non	non	non	non	2	1	1	1	1	1	1	1	1	1	1	1	1	1	1	1
28	P002-E04	E04	2014-06-10	Feminin	Marie/conjoint		Primaire		0	12	résidents	Entre 15000 et 29999	c)Prive avec services		2014-09-10	a)Domicile		b)Moi-prof	Non	non	oui	non	non	non	non	non	non	non	non	non	non	non	non	2	2	2	2	2	1	2	3	2	1	2	2	2	2	2	2
29	P003-E04	E04	2014-10-30	Masculin	Separe/divorce		Primaire		0	1		Entre 15000 et 29999	a)Domicile			a)Domicile		a)Moi seul	Non	non	oui	non	non	non	non	non	non	non	non	oui	non	oui	non	2	2	2	1	1	1	1	1	2	2	2	1	2	2	1	1
30	P005-E04	E04	2014-07-11	Masculin	Marie/conjoint		DiplomeProfessionnel		1	89	résidents	Prefere pas repondre	c)Prive avec services		2014-06-01	a)Domicile		c)Ensemble	Non	oui	oui	non	non	oui	oui	oui	oui	non	non	non	oui	non	non	2	2	2	2	2	4	2	2	2	4	4	5	4	4	2	2
31	P006-E04	E04	2014-11-12	Masculin	Marie/conjoint		Primaire		0	2	femme	Prefere pas repondre	c)Prive avec services		2014-08-01	c)Prive avec services		a)Moi seul	Ne me souviens pas	non	non	non	non	non	non	non	non	non	non	non	non	non	oui	2	2	1	1	2	2	2	2	2	2	1	1	1	1	1	1
27	P002-E05	E05	2014-10-10	Feminin	Veuf		Primaire		0	1		Entre 15000 et 29999	c)Prive avec services		2014-04-28	c)Prive avec services		b)Moi-prof	Non	oui	non	non	non	non	non	non	non	non	non	non	non	non	non	4	4	2	2	1	1	1	1	4	2	2	1	2	2	1	1
47	P001-E06	E06	2015-01-19	Feminin	Veuf		Primaire		9999	1		Prefere pas repondre	c)Prive avec services		2014-11-01	a)Domicile		b)Moi-prof	Non	non	non	non	non	non	non	non	non	non	non	non	non	non	non	1	2	3	2	1	1	1	1	1	1	1	1	1	1	2	1
48	P002-E06	E06	2015-01-20	Feminin	Separe/divorce		DiplomeProfessionnel		9999	1		Prefere pas repondre	c)Prive avec services			c)Prive avec services		a)Moi seul	Non	oui	oui	non	oui	non	oui	oui	non	oui	oui	oui	non	non	non	2	2	2	2	1	1	1	1	1	2	2	2	2	2	2	3
49	P003-E06	E06	2015-01-21	Masculin	Celibataire		Primaire		9999	1		Moins 15000	c)Prive avec services		2013-08-01	a)Domicile		a)Moi seul	Oui	oui	non	non	oui	non	non	non	oui	oui	non	non	oui	non	oui	1	1	1	1	1	1	1	1	1	1	1	1	1	1	1	1
50	P005-E06	E06	2015-03-10	Feminin	Veuf		Primaire		9999	1		Prefere pas repondre	c)Prive avec services		2015-01-01	c)Prive avec services		a)Moi seul	Non	non	oui	oui	non	non	non	non	oui	non	non	oui	non	oui	non	3	3	4	2	2	1	1	2	3	3	3	4	2	3	1	2
37	P002-E07	E07	2014-11-24	Feminin	Veuf		Secondaire		0	10	employés (horaire)	Entre 15000 et 29999	c)Prive avec services		2014-10-06	a)Domicile		a)Moi seul	Non	non	oui	non	non	non	non	non	non	non	non	non	non	non	non	4	2	3	2	2	3	3	2	1	1	2	4	3	1	1	1
51	P003-E09	E09	2015-01-30	Feminin	Veuf		Primaire		9999	1		Entre 15000 et 29999	c)Prive avec services		2014-12-30	e)Autre	Déménager en appartement	a)Moi seul	Non	non	non	oui	oui	non	non	non	non	non	non	oui	non	non	non	2	2	2	2	5	2	2	5	2	2	2	1	2	5	2	2
52	P005-E09	E09	2015-01-26	Feminin	Veuf		DiplomeProfessionnel		2	1		Entre 15000 et 29999	c)Prive avec services		2014-10-23	a)Domicile		a)Moi seul	Non	non	non	non	non	non	non	non	non	non	non	non	non	oui	non	2	3	2	2	2	2	2	3	2	2	2	2	2	2	2	2
25	P001-E10	E10	2014-10-14	Feminin	Veuf		Primaire		0	1		Entre 15000 et 29999	e)Autre	résidence privée-publique: section autonome	2014-02-01	e)Autre	résidence autonome	c)Ensemble	Non	oui	oui	oui	oui	non	non	oui	oui	oui	non	non	oui	oui	non	5	5	3	2	1	4	4	4	5	5	4	4	4	4	5	5
26	P004-E10	E10	2014-11-06	Feminin	Separe/divorce		Primaire		0	1		Entre 15000 et 29999	c)Prive avec services		2014-08-01	a)Domicile		b)Moi-prof	Non	non	non	non	non	non	non	non	non	non	non	non	non	non	non	2	4	2	3	2	4	2	2	5	5	3	2	4	3	4	4
44	P005-E11	E11	2015-01-27	Feminin	Veuf		1er cycle		5	1		Entre 45000 et 59999	c)Prive avec services		2014-11-01	c)Prive avec services		a)Moi seul	Non	oui	oui	oui	non	non	oui	oui	non	oui	non	non	oui	oui	oui	5	5	5	5	5	5	5	5	5	3	1	1	3	2	1	3
24	P002-E12	E12	2014-11-27	Feminin	Marie/conjoint		Autre	École normale, cours complémentaires	12	2	9999	60 000 et plus	a)Domicile		2014-06-01	a)Domicile		a)Moi seul	Ne me souviens pas	non	non	non	non	non	non	non	non	non	non	non	non	non	non	1	1	1	1	1	1	1	5	1	1	1	1	2	1	1	1
21	P001-E13	E13	2014-12-16	Masculin	Veuf		Primaire		9999	2	fille	Moins 15000	a)Domicile		2014-09-01	a)Domicile		a)Moi seul	Non	non	non	non	non	non	non	non	non	non	non	non	non	non	non	2	2	2	2	2	2	2	2	2	2	2	2	2	2	2	2
22	P004-E13	E13	2015-01-08	Feminin	Veuf		Autre	Diplôme complémentaire pour enseigner	0	2	9999	Entre 15000 et 29999	a)Domicile		2014-07-01	a)Domicile		a)Moi seul	Oui	oui	non	non	non	non	non	non	oui	non	non	oui	non	non	non	2	2	2	2	2	2	2	2	2	2	2	2	2	2	2	2
23	P005-E13	E13	2015-01-09	Feminin	Marie/conjoint		Secondaire		0	2	9999	Entre 15000 et 29999	a)Domicile		2014-10-01	a)Domicile		a)Moi seul	Oui	non	non	non	non	non	non	non	non	non	non	oui	non	non	non	2	2	2	2	2	2	2	2	2	2	2	2	2	2	2	2
38	P002-E14	E14	2015-02-02	Feminin	Veuf		Primaire		0	9999		Moins 15000	a)Domicile			a)Domicile		a)Moi seul	Non	non	non	non	non	non	non	non	non	non	non	non	non	non	non	2	2	2	2	2	1	1	2	2	2	2	2	1	1	1	1
39	P003-E14	E14	2015-01-30	Feminin	Veuf		Primaire		0	9999	aucun lien. CHSLD	Moins 15000	d)CHSLD		2015-01-13	d)CHSLD		d)Prof-moi	Non	oui	non	oui	oui	oui	non	oui	oui	oui	non	non	non	non	non	3	3	2	2	2	3	3	4	3	2	3	2	2	2	2	2
40	P004-E14	E14	2015-01-30	Feminin	Veuf		Primaire		9999	8	aucun lien. Résidence privée avec 8 pensionnaires au total	Entre 15000 et 29999	c)Prive avec services		2014-10-01	b)DomicileSAD		b)Moi-prof	Non	non	oui	oui	non	oui	non	non	non	oui	non	non	oui	oui	non	4	4	4	4	3	4	4	4	2	4	3	2	3	3	4	3
41	P005-E14	E14	2015-01-27	Feminin	Veuf		Primaire		9999	3	fille et gendre	Entre 15000 et 29999	b)DomicileSAD		2014-08-01	b)DomicileSAD		b)Moi-prof	Non	non	non	non	non	non	non	non	non	non	non	non	non	non	non	1	1	1	1	1	1	1	2	1	1	1	1	1	1	3	1
45	P001-E15	E15	2015-02-13	Feminin	Veuf		Secondaire		9999	1		Prefere pas repondre	a)Domicile			a)Domicile		a)Moi seul	Non	non	oui	non	non	non	non	non	non	non	non	non	non	non	non	1	1	1	1	1	1	1	1	1	1	1	1	1	1	1	1
53	P002-E16	E16	2015-03-08	Feminin	Veuf		Secondaire		0	1		Entre 15000 et 29999	a)Domicile			a)Domicile		a)Moi seul	Non	non	oui	non	non	non	non	non	non	non	non	non	non	non	non	1	1	1	1	1	1	1	1	1	1	1	1	1	1	1	1
[truncated: 5 more columns]
