# Supplementary material for: “Please listen to me”: A cross-sectional study of experiences of seniors and their caregivers making housing decisions
Source: PLoS One. 2018 Aug 30;13(8):e0202975. doi: 10.1371/journal.pone.0202975 (PMC6117007; doi:10.1371/journal.pone.0202975)
Supplement: S2 File — (XLSX) [file pone.0202975.s002.xlsx]

## Sheet: QC-1 Proche-aidant
N°	Équipe	Code_Proche-aidant	DateQuestionnaire	Q1B_Sexe	Q1C_Statut Civil	Q1D_Statut Emploi	Q1D_Specifiez emploi	Q1E_Scolarite	Q1E_Specifiez scolarite	Q1E_Annes postsecondaires	Q1F_Nombre Personnes	Q1G_Revenu Familial	Q2_Decision	Q2_Specifiez decision	Q2_DateDecision	Q2_Accompagne	Q2_Spcecifiez accompagne	Q3_ChoixPrefere	Q3_Specifiez choix	Q4a	Q4b	Q4c	Q4d	Q4e	Q4f	Q4g	Q4h	Q4i	Q4j	Q4k	Q4l	Q4m	Q4n	Q4o	Q4p	Q4q	Q4r	Q4s	Q4t	Q4u	Q4v	Q5_RoleAssume	Q6_Guide Familial	Q7a	Q7b	Q7c	Q7d	Q7e	Q7f
31	E01	C002-E01	2014-11-10	Feminin	Marie/conjoint	Temps plein		Primaire		0	4	Entre 45000 et 59999	c)Prive avec services		2014-07-15	Mere		a)Domicile		Jamais	Parfois	Assez souvent	Jamais	Parfois	Jamais	Assez souvent	Assez souvent	Jamais	Jamais	Jamais	Jamais	Jamais	Jamais	Jamais	Jamais	Jamais	Jamais	Jamais	Jamais	Jamais	Jamais	c)Ensemble	Non	1	1	1	1	1	1
32	E01	C003-E01	2014-11-19	Masculin	Marie/conjoint	Retraite		Primaire		0	2	Entre 30000 et 44999	a)Domicile		2014-04-20	Époux/Conjoint		a)Domicile		Rarement	Rarement	Jamais	Jamais	Jamais	Jamais	Jamais	Presque toujours	Jamais	Jamais	Jamais	Jamais	Jamais	Rarement	Jamais	Rarement	Jamais	Jamais	Jamais	Rarement	Jamais	Jamais	b)Moi-prof	Oui	1	1	1	1	1	1
33	E01	C004-E01	2014-12-02	Masculin	Marie/conjoint	Retraite	travail temps partiel	Primaire		0	1	Entre 15000 et 29999	c)Prive avec services		2014-10-28	Époux/Conjoint		9999		Parfois	Assez souvent	Parfois	Parfois	Parfois	Rarement	Assez souvent	Presque toujours	Parfois	Assez souvent	Parfois	Parfois	Rarement	Parfois	Assez souvent	Assez souvent	Assez souvent	Assez souvent	Assez souvent	Presque toujours	Presque toujours	Presque toujours	b)Moi-prof	Non	2	2	2	2	2	2
43	E01	C005-E01	2015-02-05	Feminin	Separe/divorce	Retraite		College/Cegep	+cours à l'université	4	1	Prefere pas repondre	c)Prive avec services		2014-11-15	Pere	et mère	a)Domicile		Presque toujours	Presque toujours	Assez souvent	Parfois	Parfois	Jamais	Assez souvent	Presque toujours	Parfois	Jamais	Assez souvent	Assez souvent	Jamais	Presque toujours	Parfois	Presque toujours	Parfois	Presque toujours	Parfois	Jamais	Jamais	Presque toujours	b)Moi-prof	Non	3	5	5	5	1	1
28	E02	C004-E02	2014-11-21	Feminin	Marie/conjoint	Retraite		Primaire		0	2	Entre 15000 et 29999	a)Domicile		2014-11-15	Époux/Conjoint		a)Domicile		Presque toujours	Assez souvent	Parfois	Assez souvent	Rarement	Jamais	Presque toujours	Presque toujours	Assez souvent	Assez souvent	Parfois	Rarement	Jamais	Presque toujours	Presque toujours	Assez souvent	Parfois	Parfois	Parfois	Assez souvent	Assez souvent	Presque toujours	b)Moi-prof	Non	5	5	5	5	5	5
39	E03	C001-E03	2014-11-10	Feminin	Separe/divorce	Temps plein		Secondaire		1	2	Entre 30000 et 44999	d)CHSLD		2014-05-01	Mere		d)CHSLD		Jamais	Assez souvent	Assez souvent	Parfois	Parfois	Rarement	Parfois	Presque toujours	Rarement	Assez souvent	Parfois	Assez souvent	Parfois	Presque toujours	Parfois	Assez souvent	Assez souvent	Parfois	Assez souvent	Parfois	Parfois	Parfois	c)Ensemble	Non	2	2	2	2	2	1
40	E03	C002-E03	2015-01-15	Masculin	Celibataire	Temps plein		College/Cegep	+ 30 crédits universitaires	4	3	Entre 45000 et 59999	a)Domicile		2014-09-01	Mere		a)Domicile		Jamais	Assez souvent	Assez souvent	Rarement	Jamais	Jamais	Jamais	Parfois	Rarement	Parfois	Parfois	Parfois	Rarement	Jamais	Jamais	Jamais	Jamais	Rarement	Parfois	Parfois	Jamais	Assez souvent	b)Moi-prof	Non	1	1	1	1	4	1
41	E03	C004-E03	2015-01-19	Feminin	Marie/conjoint	Au foyer		Primaire		0	1	Entre 30000 et 44999	d)CHSLD		2014-10-01	Époux/Conjoint		a)Domicile		Parfois	Parfois	Jamais	Jamais	Rarement	Jamais	Assez souvent	Presque toujours	Rarement	Rarement	Jamais	Jamais	Jamais	Presque toujours	Assez souvent	Rarement	Jamais	Rarement	Jamais	Assez souvent	Jamais	Rarement	d)Prof-moi	Non	2	2	2	3	4	2
42	E03	C005-E03	2015-01-26	Feminin	Marie/conjoint	Au foyer		Primaire		0	1	Entre 15000 et 29999	d)CHSLD		2014-10-01	Époux/Conjoint		c)Prive avec services		Assez souvent	Assez souvent	Assez souvent	Jamais	Parfois	Jamais	Jamais	Presque toujours	Parfois	Assez souvent	Jamais	Rarement	Jamais	Presque toujours	Jamais	Presque toujours	Rarement	Jamais	Jamais	Jamais	Jamais	Parfois	b)Moi-prof	Non	2	2	2	2	1	2
26	E04	C001-E04	2014-10-29	Masculin	Marie/conjoint	Temps plein		DiplomeProfessionnel		1	2	60 000 et plus	c)Prive avec services		2014-03-15	Mere		a)Domicile		Jamais	Rarement	Rarement	Rarement	Jamais	Jamais	Parfois	Jamais	Jamais	Jamais	Jamais	Jamais	Jamais	Rarement	Jamais	Jamais	Jamais	Jamais	Parfois	Jamais	Jamais	Jamais	c)Ensemble	Ne me souviens pas	1	1	1	1	1	1
27	E04	C004-E04	2014-10-22	Feminin	Marie/conjoint	Temps plein		DiplomeProfessionnel		2	2	60 000 et plus	c)Prive avec services		2014-03-10	Pere		a)Domicile		Assez souvent	Parfois	Parfois	Rarement	Rarement	Jamais	Parfois	Assez souvent	Rarement	Rarement	Jamais	Jamais	Jamais	Parfois	Jamais	Jamais	Jamais	Jamais	Parfois	Parfois	Jamais	Jamais	b)Moi-prof	Oui	3	3	2	2	2	4
22	E05	C001-E05	2014-10-01	Feminin	Marie/conjoint	Retraite		College/Cegep		5	2	Entre 15000 et 29999	a)Domicile		2014-04-01	Mere		a)Domicile		Presque toujours	Assez souvent	Parfois	Parfois	Rarement	Parfois	Presque toujours	Presque toujours	Parfois	Parfois	Presque toujours	Rarement	Jamais	Presque toujours	Parfois	Presque toujours	Parfois	Assez souvent	Assez souvent	Assez souvent	Rarement	Parfois	d)Prof-moi	Ne me souviens pas	2	4	5	5	2	1
23	E05	C003-E05	2014-10-17	Feminin	Marie/conjoint	Retraite		DiplomeProfessionnel		2	2	Entre 15000 et 29999	b)DomicileSAD		2014-05-01	Époux/Conjoint		b)DomicileSAD		Jamais	Rarement	Jamais	Parfois	Jamais	Parfois	Jamais	Parfois	Parfois	Jamais	Jamais	Jamais	Jamais	Presque toujours	Jamais	Jamais	Jamais	Jamais	Jamais	Jamais	Jamais	Jamais	c)Ensemble	Non	2	2	2	1	1	1
24	E05	C004-E05	2014-10-27	Feminin	Marie/conjoint	Retraite		College/Cegep		2	2	Prefere pas repondre	a)Domicile		2014-09-05	Époux/Conjoint		a)Domicile		Jamais	Jamais	Jamais	Jamais	Jamais	Jamais	Jamais	Presque toujours	Jamais	Jamais	Jamais	Parfois	Jamais	Presque toujours	Jamais	Jamais	Jamais	Jamais	Jamais	Jamais	Jamais	Jamais	a)Moi seul	Ne me souviens pas	2	2	2	2	2	2
25	E05	C005-E05	2014-11-07	Feminin	Celibataire	Au foyer		College/Cegep		8	2	Moins 15000	d)CHSLD		2014-06-26	Mere		a)Domicile		Jamais	Presque toujours	Assez souvent	Jamais	Jamais	Rarement	Assez souvent	Assez souvent	Jamais	Assez souvent	Rarement	Parfois	Jamais	Assez souvent	Presque toujours	Jamais	Parfois	Rarement	Parfois	Jamais	Parfois	Parfois	d)Prof-moi	Ne me souviens pas	2	3	1	3	4	4
53	E06	C004-E06	2015-03-09	Feminin	Marie/conjoint	Temps plein		College/Cegep		3	2	Entre 30000 et 44999	d)CHSLD		2014-05-01	Mere		a)Domicile		Rarement	Jamais	Presque toujours	Rarement	Jamais	Jamais	Assez souvent	Presque toujours	Presque toujours	Presque toujours	Jamais	Presque toujours	Jamais	Presque toujours	Rarement	Presque toujours	Parfois	Presque toujours	Jamais	Jamais	Jamais	Jamais	c)Ensemble	Non	1	1	1	1	1	1
34	E07	C001-E07	2014-11-21	Masculin	Marie/conjoint	Retraite		College/Cegep		2	2	Entre 30000 et 44999	a)Domicile		2014-06-21	Époux/Conjoint		a)Domicile		Jamais	Jamais	Parfois	Jamais	Jamais	Jamais	Parfois	Presque toujours	Jamais	Presque toujours	Jamais	Parfois	Jamais	Rarement	Jamais	Assez souvent	Jamais	Jamais	Jamais	Jamais	Jamais	Parfois	a)Moi seul	Non	5	5	5	5	2	2
35	E07	C003-E07	2014-11-26	Feminin	Separe/divorce	Autre	arrêt de travail	College/Cegep		2	1	Entre 15000 et 29999	a)Domicile		2014-08-01	Mere		a)Domicile		Rarement	Rarement	Rarement	Jamais	Jamais	Jamais	Parfois	Presque toujours	Jamais	Parfois	Jamais	Rarement	Jamais	Assez souvent	Presque toujours	Presque toujours	Presque toujours	Presque toujours	Rarement	Rarement	Rarement	Rarement	d)Prof-moi	Non	4	4	4	4	4	4
36	E07	C004-E07	2014-12-08	Feminin	Separe/divorce	Retraite		Secondaire		0	1	Moins 15000	e)Autre	ressource intermédiaire public	2014-04-01	Époux/Conjoint		a)Domicile		Parfois	Assez souvent	Parfois	Jamais	Parfois	Assez souvent	Assez souvent	Presque toujours	Jamais	Parfois	Jamais	Jamais	Jamais	Parfois	Jamais	Assez souvent	Parfois	Assez souvent	Rarement	Jamais	Jamais	Presque toujours	c)Ensemble	Non	2	2	2	2	2	2
37	E07	C005-E07	2014-12-15	Feminin	Celibataire	Retraite		College/Cegep		3	1	60 000 et plus	a)Domicile		2014-06-01	Mere		a)Domicile		Assez souvent	Assez souvent	Assez souvent	Rarement	Parfois	Parfois	Assez souvent	Presque toujours	Assez souvent	Assez souvent	Parfois	Parfois	Parfois	Presque toujours	Rarement	Rarement	Parfois	Parfois	Assez souvent	Assez souvent	Parfois	Parfois	b)Moi-prof	Non	4	4	4	4	1	1
44	E08	C001-E08	2015-02-20	Feminin	Veuf	Retraite		Secondaire		0	2	Moins 15000	d)CHSLD		2014-11-01	Ami		a)Domicile		Presque toujours	Assez souvent	Presque toujours	Assez souvent	Parfois	Assez souvent	Presque toujours	Presque toujours	Presque toujours	Assez souvent	Assez souvent	Assez souvent	Parfois	Presque toujours	Assez souvent	Presque toujours	Parfois	Assez souvent	Rarement	Rarement	Parfois	Jamais	d)Prof-moi	Non	1	1	2	2	2	1
50	E08	C002-E08	2015-03-04	Feminin	Marie/conjoint	Retraite		College/Cegep		3	2	60 000 et plus	c)Prive avec services		2015-01-15	Mere		b)DomicileSAD		Jamais	Jamais	Jamais	Rarement	Jamais	Jamais	Parfois	Rarement	Parfois	Jamais	Jamais	Jamais	Jamais	Jamais	Jamais	Parfois	Jamais	Jamais	Parfois	Parfois	Rarement	Jamais	a)Moi seul	Non	3	4	4	4	3	2
51	E08	C003-E08	2015-02-27	Feminin	Marie/conjoint	Au foyer		Primaire		0	4	Moins 15000	a)Domicile		2012-04-01	Pere		a)Domicile		Parfois	Parfois	Parfois	Parfois	Rarement	Jamais	Presque toujours	Assez souvent	Parfois	Rarement	Assez souvent	Rarement	Jamais	Presque toujours	Assez souvent	Parfois	Rarement	Jamais	Parfois	Parfois	Parfois	Rarement	a)Moi seul	Non	2	2	2	2	3	3
52	E08	C004-E08	2015-03-02	Masculin	Marie/conjoint	Retraite		Secondaire		2	2	Entre 30000 et 44999	a)Domicile		2010-07-15	Époux/Conjoint		a)Domicile		Jamais	Jamais	Jamais	Parfois	Parfois	Jamais	Jamais	Assez souvent	Jamais	Rarement	Jamais	Parfois	Jamais	Parfois	Jamais	Jamais	Jamais	Jamais	Jamais	Jamais	Jamais	Jamais	a)Moi seul	Non	1	2	2	1	1	1
54	E08	C005-E08	2015-03-17	Feminin	Separe/divorce	Retraite		College/Cegep		1	2	Entre 15000 et 29999	b)DomicileSAD		2015-03-04	Mere		b)DomicileSAD		Jamais	Jamais	Jamais	Parfois	Jamais	Assez souvent	Parfois	Parfois	Jamais	Jamais	Parfois	Assez souvent	Jamais	Jamais	Jamais	Jamais	Rarement	Jamais	Jamais	Jamais	Jamais	Jamais	a)Moi seul	Ne me souviens pas	3	5	1	1	1	1
55	E09	C001-E09	2015-02-10	Feminin	Separe/divorce	Retraite		1er cycle		6	1	Entre 45000 et 59999	c)Prive avec services		2014-12-01	Mere		c)Prive avec services		Parfois	Presque toujours	Presque toujours	Parfois	Assez souvent	Assez souvent	Assez souvent	Presque toujours	Jamais	Assez souvent	Presque toujours	Assez souvent	Jamais	Presque toujours	Presque toujours	Assez souvent	Assez souvent	Presque toujours	Rarement	Jamais	Jamais	Presque toujours	a)Moi seul	Non	1	2	9999	2	4	2
56	E09	C002-E09	2015-02-10	Feminin	Marie/conjoint	Retraite		DiplomeProfessionnel		3	2	Entre 45000 et 59999	d)CHSLD		2015-01-10	Mere		c)Prive avec services		Presque toujours	Presque toujours	Presque toujours	Assez souvent	Assez souvent	Jamais	Rarement	Presque toujours	Rarement	Assez souvent	Jamais	Assez souvent	Jamais	Presque toujours	Jamais	Rarement	Jamais	Jamais	Jamais	Jamais	Jamais	Assez souvent	c)Ensemble	Ne me souviens pas	1	1	1	1	1	1
57	E09	C004-E09	2015-02-03	Feminin	Marie/conjoint	Temps partiel		College/Cegep		2	3	Entre 45000 et 59999	b)DomicileSAD		2014-12-24	Mere		b)DomicileSAD		Jamais	Assez souvent	Parfois	Assez souvent	Rarement	Parfois	Parfois	Presque toujours	Jamais	Jamais	Assez souvent	Parfois	Assez souvent	Presque toujours	Rarement	Assez souvent	Parfois	Jamais	Jamais	Rarement	Jamais	Parfois	b)Moi-prof	Non	1	2	1	2	1	1
18	E10	C002-E10	2014-10-16	Masculin	Marie/conjoint	Retraite		College/Cegep		2	1	Entre 45000 et 59999	d)CHSLD		2014-07-01	Époux/Conjoint		9999		Presque toujours	Assez souvent	Assez souvent	Parfois	Rarement	Jamais	Parfois	Presque toujours	Jamais	Rarement	Jamais	Rarement	Jamais	Jamais	Rarement	Jamais	Rarement	Parfois	Parfois	Rarement	Rarement	Assez souvent	b)Moi-prof	Ne me souviens pas	2	2	3	3	1	2
19	E10	C003-E10	2014-10-21	Feminin	Celibataire	Retraite		Secondaire		0	3	Moins 15000	b)DomicileSAD		2014-04-17	Ami		a)Domicile		Parfois	Jamais	Rarement	Jamais	Parfois	Jamais	Assez souvent	Presque toujours	Rarement	Assez souvent	Jamais	Rarement	Jamais	Presque toujours	Assez souvent	Assez souvent	Rarement	Jamais	Jamais	Jamais	Jamais	Parfois	b)Moi-prof	Ne me souviens pas	2	2	2	1	1	1
20	E10	C005-E10	2015-01-06	Feminin	Marie/conjoint	Au foyer		Secondaire		0	2	Entre 45000 et 59999	c)Prive avec services		2014-11-20	Mere		a)Domicile		Assez souvent	Assez souvent	Presque toujours	Jamais	Parfois	Assez souvent	Presque toujours	Presque toujours	Jamais	Presque toujours	Assez souvent	Parfois	Jamais	Assez souvent	Jamais	Presque toujours	Assez souvent	Presque toujours	Rarement	Parfois	Jamais	Assez souvent	b)Moi-prof	Non	3	2	2	2	1	1
21	E10	C006-E10	2015-01-06	Feminin	Marie/conjoint	Au foyer		Secondaire		0	2	Entre 45000 et 59999	d)CHSLD		2014-11-18	Pere		a)Domicile		Jamais	Assez souvent	Presque toujours	Assez souvent	Parfois	Parfois	Presque toujours	Parfois	Jamais	Presque toujours	Rarement	Rarement	Jamais	Assez souvent	Jamais	Presque toujours	Assez souvent	Presque toujours	Rarement	Assez souvent	Jamais	Rarement	d)Prof-moi	Non	3	2	2	2	2	3
45	E11	C001-E11	2015-02-17	Feminin	Separe/divorce	Retraite		College/Cegep		4	1	Entre 15000 et 29999	d)CHSLD		2014-09-18	Époux/Conjoint		e)Autre	n'importe où il y a beaucoup de personnes	Assez souvent	Jamais	Jamais	Jamais	Rarement	Jamais	Parfois	Assez souvent	Rarement	Rarement	Parfois	Jamais	Jamais	Assez souvent	Rarement	Rarement	Rarement	Assez souvent	Parfois	Parfois	Parfois	Jamais	b)Moi-prof	Non	2	2	2	2	3	3
46	E11	C002-E11	2015-02-10	Feminin	Separe/divorce	Temps plein		1er cycle		9	1	Prefere pas repondre	c)Prive avec services		2014-11-29	Pere		c)Prive avec services		Jamais	Rarement	Rarement	Rarement	Jamais	Jamais	Parfois	Presque toujours	Rarement	Parfois	Jamais	Parfois	Parfois	Jamais	Jamais	Rarement	Rarement	Jamais	Rarement	Rarement	Jamais	Rarement	a)Moi seul	Non	1	1	1	1	1	3
47	E11	C003-E11	2015-02-02	Feminin	Marie/conjoint	Retraite		Secondaire		0	2	Prefere pas repondre	d)CHSLD		2014-11-01	Époux/Conjoint		a)Domicile		Assez souvent	Rarement	Parfois	Parfois	Parfois	Parfois	Presque toujours	Presque toujours	Rarement	Assez souvent	Parfois	Rarement	Rarement	Presque toujours	Assez souvent	Parfois	Assez souvent	Assez souvent	Presque toujours	Assez souvent	Assez souvent	Assez souvent	d)Prof-moi	Non	2	2	2	2	2	2
48	E11	C004-E11	2015-02-02	Masculin	Marie/conjoint	Retraite		College/Cegep		4	2	Entre 45000 et 59999	c)Prive avec services		2014-10-10	Mere		e)Autre	elle voulait un endroit sécuritaire	Parfois	Rarement	Assez souvent	Parfois	Jamais	Rarement	Parfois	Assez souvent	Rarement	Jamais	Rarement	Jamais	Jamais	Jamais	Jamais	Jamais	Jamais	Parfois	Parfois	Rarement	Rarement	Jamais	b)Moi-prof	Oui	2	2	1	1	1	1
14	E12	C001-E12	2014-11-28	Masculin	Celibataire	Retraite		College/Cegep		1	1	Entre 15000 et 29999	d)CHSLD		2014-08-23	Mere		a)Domicile		Rarement	Rarement	Rarement	Rarement	Jamais	Jamais	Parfois	Rarement	Jamais	Rarement	Jamais	Jamais	Jamais	Rarement	Jamais	Rarement	Jamais	Jamais	Jamais	Rarement	Rarement	Jamais	d)Prof-moi	Oui	1	1	1	1	1	1
15	E12	C003-E12	2014-11-27	Feminin	Marie/conjoint	Retraite		Acune de reponses		6	2	Moins 15000	d)CHSLD		2014-07-22	Époux/Conjoint		a)Domicile		Assez souvent	Assez souvent	9999	Parfois	Jamais	Jamais	Jamais	Assez souvent	Parfois	Assez souvent	Jamais	Rarement	Jamais	Presque toujours	Presque toujours	Presque toujours	Jamais	Assez souvent	Presque toujours	Presque toujours	Assez souvent	Presque toujours	d)Prof-moi	Non	2	2	2	2	2	2
16	E12	C004-E12	2014-12-08	Masculin	Marie/conjoint	Temps partiel		Secondaire		0	2	Entre 30000 et 44999	d)CHSLD		2014-01-21	Mere		c)Prive avec services		Jamais	Jamais	Jamais	Jamais	Jamais	Jamais	Jamais	Jamais	Jamais	Parfois	Jamais	Jamais	Jamais	Jamais	Jamais	Jamais	Jamais	Jamais	Jamais	Jamais	Jamais	Jamais	d)Prof-moi	Oui	2	2	2	1	1	1
17	E12	C005-E12	2014-12-15	Feminin	Marie/conjoint	Temps plein		College/Cegep		5	2	Prefere pas repondre	a)Domicile		2014-11-07	Mere		a)Domicile		Jamais	Rarement	Assez souvent	Jamais	Jamais	Rarement	Assez souvent	Parfois	Jamais	Jamais	Jamais	Jamais	Jamais	Parfois	Jamais	Rarement	Jamais	Parfois	Parfois	Assez souvent	Assez souvent	Parfois	b)Moi-prof	Ne me souviens pas	2	2	2	2	2	2
12	E13	C002-E13	2014-12-17	Feminin	Marie/conjoint	Au foyer		Primaire		0	1	Moins 15000	c)Prive avec services		2014-09-01	Époux/Conjoint		c)Prive avec services		Parfois	Presque toujours	Parfois	Presque toujours	Parfois	Parfois	Assez souvent	Presque toujours	Assez souvent	Presque toujours	Presque toujours	Rarement	Assez souvent	Presque toujours	Assez souvent	Presque toujours	Presque toujours	Presque toujours	Parfois	Jamais	Jamais	Assez souvent	b)Moi-prof	Oui	2	3	4	3	2	3
13	E13	C003-E13	2014-12-18	Feminin	Separe/divorce	Temps plein		College/Cegep		3	3	60 000 et plus	d)CHSLD		2014-06-01	Pere		c)Prive avec services		Parfois	Assez souvent	Assez souvent	Assez souvent	Parfois	Rarement	Parfois	Presque toujours	Parfois	Rarement	Rarement	Assez souvent	Jamais	Presque toujours	Jamais	Rarement	Assez souvent	Parfois	Parfois	Parfois	Rarement	Assez souvent	d)Prof-moi	Non	4	4	5	5	3	5
38	E14	C001-E14	2015-02-03	Masculin	Veuf	Retraite		Primaire		0	1	Entre 15000 et 29999	d)CHSLD		2014-12-31	Membre Famille	sœur	c)Prive avec services		Assez souvent	Rarement	Jamais	Assez souvent	Parfois	Jamais	Jamais	Presque toujours	Assez souvent	Rarement	Jamais	Jamais	Jamais	Presque toujours	Jamais	Rarement	Jamais	Rarement	Parfois	Jamais	Jamais	Parfois	d)Prof-moi	Non	3	9999	2	2	2	2
63	E15	C002-E15	2015-03-23	Feminin	Marie/conjoint	Retraite		Autre	6 ième année	9999	1	Prefere pas repondre	c)Prive avec services		2014-08-16	Époux/Conjoint		c)Prive avec services		Rarement	Assez souvent	Assez souvent	Presque toujours	Jamais	Assez souvent	Presque toujours	Parfois	Presque toujours	Assez souvent	Jamais	Presque toujours	Jamais	Presque toujours	Jamais	Jamais	Jamais	Jamais	Jamais	Jamais	Jamais	Jamais	b)Moi-prof	Ne me souviens pas	3	3	3	3	5	5
58	E16	C001-E16	2015-03-09	Masculin	Celibataire	Temps plein		College/Cegep		1	2	Prefere pas repondre	a)Domicile		2015-01-21	Mere		a)Domicile		Assez souvent	Assez souvent	Assez souvent	Assez souvent	Jamais	Jamais	Jamais	Assez souvent	Jamais	Jamais	Assez souvent	Assez souvent	Jamais	Assez souvent	Jamais	Jamais	Jamais	Jamais	Jamais	Rarement	Rarement	Parfois	a)Moi seul	Non	2	5	5	5	5	5
60	E16	C003-E16	2015-01-30	Feminin	Marie/conjoint	Retraite		Secondaire		0	2	Entre 30000 et 44999	e)Autre		2014-06-01	Autre	sœur	e)Autre		Rarement	Rarement	Jamais	Parfois	Jamais	Jamais	Assez souvent	Jamais	Jamais	Assez souvent	Jamais	9999	Jamais	Parfois	Jamais	Jamais	Jamais	Jamais	Jamais	Rarement	Jamais	Jamais	d)Prof-moi	Non	1	1	9999	1	1	1
61	E16	C004-E16	2015-01-30	Masculin	Marie/conjoint	Retraite		Secondaire		0	1	Entre 15000 et 29999	9999		2014-09-01	Époux/Conjoint		a)Domicile		Presque toujours	Assez souvent	Presque toujours	Assez souvent	Rarement	Assez souvent	Assez souvent	Presque toujours	Parfois	Parfois	Jamais	Rarement	Parfois	9999	Jamais	Parfois	Rarement	Jamais	Rarement	Rarement	Rarement	Parfois	d)Prof-moi	Non	2	2	2	1	1	1
62	E16	C005-E16	2015-01-29	Masculin	Veuf	Temps partiel		Secondaire		0	2	Entre 15000 et 29999	a)Domicile			Pere		a)Domicile		Presque toujours	Assez souvent	Assez souvent	Assez souvent	Parfois	Rarement	Assez souvent	Presque toujours	Presque toujours	Assez souvent	Parfois	Assez souvent	Presque toujours	Parfois	Jamais	Assez souvent	Jamais	Presque toujours	Assez souvent	Assez souvent	Assez souvent	Assez souvent	b)Moi-prof	Non	1	1	1	1	1	1
[truncated: 15 more columns]
